# Supplementary material for: Hsp90 as a Myokine: Its Association with Systemic Inflammation after Exercise Interventions in Patients with Myositis and Healthy Subjects
Source: Int J Mol Sci. 2022 Sep 28;23(19):11451. doi: 10.3390/ijms231911451 (PMC9569475; doi:10.3390/ijms231911451)
Supplement: Supplementary file 1 [file ijms-23-11451-s001.zip]

Archive with 1 entries (1 files):
- ijms-1909051-supplementary.pdf
